# Supplementary material for: Inferring Bacterial Community Interactions and Functionalities Associated with Osteopenia and Osteoporosis in Taiwanese Postmenopausal Women
Source: Microorganisms. 2023 Jan 17;11(2):234. doi: 10.3390/microorganisms11020234 (PMC9959971; doi:10.3390/microorganisms11020234)
Supplement: Supplementary file 1 [file microorganisms-11-00234-s001.zip]

Archive with 1 entries (1 files):
- microorganisms-2051370-supplementary.pdf
